# Supplementary material for: Use of the reversible jump Markov chain Monte Carlo algorithm to select multiplicative terms in the AMMI-Bayesian model
Source: PLoS One. 2023 Jan 3;18(1):e0279537. doi: 10.1371/journal.pone.0279537 (PMC9810207; doi:10.1371/journal.pone.0279537)
Supplement: S3 Appendix — (CSV) [file pone.0279537.s003.csv]

amb	rep	gen	y
1	1	1	11,3403
1	1	1	9,9999
1	1	1	12,0114
1	1	1	12,2008
1	1	1	9,479
1	1	1	12,5362
1	1	1	11,9957
1	1	1	11,8391
1	1	1	15,6925
1	1	1	10,6905
1	2	1	16,3359
1	2	1	12,2809
1	2	1	10,3135
1	2	1	13,0023
1	2	1	10,1014
1	2	1	10,4393
1	2	1	8,8956
1	2	1	12,0032
1	2	1	11,9686
1	2	1	12,0633
1	3	1	10,7744
1	3	1	10,381
1	3	1	12,4675
1	3	1	11,833
1	3	1	11,9832
1	3	1	11,7965
1	3	1	10,2008
1	3	1	10,7233
1	3	1	12,9476
1	3	2	14,7336
1	3	2	9,9009
1	4	3	14,7019
1	4	3	12,3296
1	4	3	14,161
1	4	3	13,8851
1	4	3	12,4752
1	4	3	10,3773
1	4	3	12,1467
1	4	3	10,7757
1	4	3	9,7947
1	4	3	14,8061
1	4	3	12,2033
1	5	3	13,7939
1	5	3	12,1638
1	5	3	11,5999
1	5	3	14,141
1	5	3	12,0186
1	5	3	10,2544
1	5	3	10,1676
1	5	3	8,3703
1	5	3	13,0635
1	5	3	15,3282
1	5	3	12,3783
1	5	3	10,3814
1	5	3	11,5558
1	5	3	10,0959
1	5	3	12,1784
1	5	3	10,68
1	5	3	16,485
1	5	3	9,9623
1	5	4	10,1919
1	5	4	11,9183
1	5	4	10,4773
1	5	4	8,1232
1	5	4	9,5891
1	5	5	8,8186
1	5	5	10,0776
1	5	5	9,1823
1	5	5	8,6156
1	5	5	13,0726
1	6	5	17,3056
1	6	5	11,9704
1	6	5	13,2716
1	6	6	12,7408
1	6	6	9,108
1	6	6	8,9814
1	6	6	11,8186
1	6	6	10,1429
1	6	6	11,775
1	6	6	12,3471
1	6	6	13,0015
1	6	6	12,9978
1	6	6	10,9928
1	6	6	10,6735
1	6	6	11,747
1	6	6	12,3692
1	6	6	14,1702
1	6	6	12,8526
1	6	6	12,5088
1	6	6	14,0223
1	6	6	11,2383
1	6	6	10,0009
1	6	6	11,5209
1	6	6	7,951
1	6	6	9,2347
1	6	6	9,4236
1	6	6	8,2207
1	6	6	11,4596
1	7	6	13,8334
1	7	6	11,6538
1	7	6	10,3128
1	7	6	11,8353
1	7	7	13,4781
1	7	7	10,9354
1	7	7	9,5984
1	7	7	10,2122
1	7	7	16,8864
1	7	7	11,7183
1	8	7	15,2056
1	8	7	12,9158
1	8	7	12,2403
1	8	7	13,7347
1	8	7	12,1267
1	8	7	10,1918
1	8	7	10,3194
1	8	7	9,2034
1	8	7	13,1582
1	8	7	13,4935
1	9	7	12,0076
1	9	7	9,732
1	9	7	13,5158
1	9	7	11,487
1	9	7	12,039
1	9	7	11,6717
1	9	7	12,1953
1	9	7	11,8556
1	9	7	11,9119
1	9	7	8,2309
1	10	7	14,3439
1	10	7	10,2472
1	10	8	13,2324
1	10	8	9,6072
1	10	8	12,2218
1	10	8	10,4743
1	10	8	11,4787
1	10	8	11,6326
1	10	8	11,3426
1	10	8	8,2547
1	11	8	9,7842
1	11	8	15,2807
1	11	8	12,1873
1	11	8	11,554
1	11	8	13,8469
1	11	8	8,3853
1	11	8	9,4813
1	11	8	9,0083
1	11	8	10,8574
1	11	8	9,6521
1	12	8	13,2005
1	12	8	11,5005
1	12	8	12,3431
1	12	8	12,9434
1	12	8	14,2838
1	12	8	11,0419
1	12	8	11,4644
1	12	8	10,3132
1	12	8	9,3889
1	12	8	9,1818
1	13	8	10,5148
1	13	9	11,0001
1	13	9	11,6195
1	13	9	14,7353
1	13	9	12,9836
1	13	9	10,6328
1	13	9	8,5624
1	13	9	11,7598
1	13	9	14,8389
1	13	9	9,8782
1	14	9	9,8146
1	14	9	10,6469
1	14	9	6,0483
1	14	9	10,7893
1	14	9	14,13
1	14	9	9,5318
1	14	9	11,85
1	14	9	11,297
1	14	9	11,1204
1	14	9	10,5069
1	15	9	8,6679
1	15	9	7,2067
1	15	9	14,805
1	15	9	9,8406
1	15	9	12,4777
1	15	9	11,9454
1	15	9	10,6921
1	15	9	8,7529
1	15	9	10,7097
1	15	9	7,5881
1	15	10	11,4216
1	16	10	8,1659
1	16	10	12,0159
1	16	10	9,6669
1	16	10	13,7415
1	16	10	10,4432
1	16	10	8,7883
1	16	10	11,3555
1	16	10	11,2631
1	16	10	6,6345
1	16	10	11,2685
1	17	10	9,8945
1	17	10	6,3402
1	17	10	6,5507
1	17	10	12,8384
1	17	10	11,3154
1	17	10	5,906
1	17	10	9,3005
1	17	10	13,2721
1	17	10	8,2151
1	17	10	12,5993
1	18	10	9,0257
1	18	10	9,4486
1	18	10	6,5718
1	18	10	13,699
1	18	10	10,1599
1	18	10	8,971
1	18	10	8,4503
1	18	10	11,052
1	18	11	9,7147
1	18	11	9,9432
1	19	11	6,4285
1	19	11	12,2992
1	19	11	10,7624
1	19	11	13,7093
1	19	11	10,9123
1	19	11	8,9457
1	19	11	9,3852
1	19	11	10,4575
1	19	11	6,2185
1	19	11	10,1147
1	20	11	6,9931
1	20	11	13,3469
1	20	11	6,7813
1	20	11	8,7772
1	20	11	13,2679
1	20	11	11,2531
1	20	11	11,0786
1	20	11	8,6802
1	20	11	9,7454
1	20	11	6,764
1	20	11	9,5322
1	21	11	7,9369
1	21	11	9,2135
1	21	11	5,5748
1	21	11	11,0896
1	21	11	10,3303
1	21	11	10,1757
1	21	12	8,9668
1	21	12	8,842
1	21	12	10,6341
1	21	12	11,2786
1	21	12	9,9554
1	21	13	10,6496
1	21	13	8,1595
1	21	13	8,3631
1	21	14	10,9607
1	21	14	9,2786
1	21	14	12,8982
1	21	15	9,3572
1	22	15	7,9036
1	22	15	7,3509
1	22	16	11,5379
1	22	16	10,2146
1	22	16	12,8993
1	22	17	8,7023
1	22	17	9,2912
1	22	17	9,8552
1	22	18	12,0349
1	22	18	6,9502
1	22	18	7,0458
1	23	19	9,4622
1	23	19	11,8417
1	23	19	10,2023
1	23	20	9,2169
1	23	20	14,1274
1	23	20	11,6003
1	23	21	11,0085
1	23	21	9,9293
1	23	21	13,7021
1	23	22	6,7958
1	23	22	9,2131
1	24	22	12,5994
1	24	23	10,5544
1	24	23	9,3687
1	24	23	13,2475
1	24	24	10,6517
1	24	24	11,207
1	24	24	12,2765
1	24	25	9,4542
1	24	25	9,6866
1	24	25	11,0756
1	24	26	6,6844
1	24	26	11,6507
1	25	26	7,829
1	25	27	11,7028
1	25	27	9,1423
1	25	27	12,1568
1	25	28	8,3497
1	25	28	11,2601
1	25	28	14,1974
1	25	29	10,0281
1	25	29	10,837
1	25	29	8,1781
1	25	30	8,6742
1	26	30	9,1904
1	26	31	14,4149
1	26	31	6,3135
1	26	31	11,5639
1	26	32	14,2047
1	26	32	12,1745
1	26	33	9,2245
1	26	33	9,9304
1	26	34	10,1415
1	26	34	9,163
1	26	34	9,0148
1	26	35	9,0719
1	27	35	6,5454
1	27	35	10,4571
1	27	36	10,8476
1	27	36	11,8911
1	27	36	9,5688
1	27	37	12,7921
1	27	37	11,4933
1	27	38	7,3197
1	27	38	11,8846
1	27	38	8,6429
1	27	38	11,4696
1	27	38	9,7138
1	27	38	9,5303
1	27	38	8,7663
1	27	38	9,7807
1	27	38	12,5244
1	27	38	9,7579
1	27	38	10,5668
1	27	38	13,1169
1	27	38	10,1578
1	27	38	6,533
1	27	38	9,8665
1	27	38	8,947
1	27	38	10,9291
1	27	38	7,6526
1	27	38	11,445
1	27	38	10,0053
1	27	38	10,4314
1	27	38	6,7986
1	27	38	11,206
1	27	38	11,9691
1	28	38	5,41
1	28	38	9,3041
1	28	38	10,4156
1	28	38	10,4906
1	28	38	10,1571
1	28	39	9,1373
1	28	39	10,6228
1	28	39	8,7712
1	28	39	8,4437
1	28	39	11,0251
1	28	39	9,5416
1	28	39	7,4122
1	28	39	7,7324
1	28	39	8,0026
1	28	39	10,1226
1	28	39	9,7657
1	28	39	12,3916
1	28	39	9,6797
1	28	39	10,2041
1	28	39	8,202
1	28	39	11,2033
1	28	39	7,4206
1	28	39	11,3941
1	28	39	9,4943
1	28	39	10,0976
1	28	39	10,7501
1	28	39	11,5716
1	28	39	10,2816
1	28	39	8,7329
1	28	39	10,7786
1	29	39	6,8364
1	29	39	9,586
1	29	39	8,9166
1	29	39	10,6404
1	29	40	8,269
1	29	40	13,4397
1	29	41	9,389
1	29	41	8,4588
1	29	42	10,805
1	29	42	9,1907
1	29	42	11,0207
1	29	43	9,4095
1	29	43	9,2045
1	29	43	7,8939
1	29	44	8,6829
1	29	44	11,1467
1	29	45	9,2178
1	29	45	10,4201
1	29	46	16,8437
1	29	46	9,8474
1	29	47	8,6122
1	29	47	9,9968
1	29	48	8,7945
1	29	48	10,7701
1	29	48	8,6495
1	29	49	11,0824
1	29	49	12,6461
1	29	49	9,8232
1	29	50	8,1552
1	29	50	9,2978
1	29	50	11,7168
2	30	1	6,9355
2	30	1	8,2206
2	30	1	7,268
2	30	1	6,1543
2	30	1	7,5466
2	30	1	3,8863
2	30	1	5,8043
2	30	1	5,9915
2	30	1	7,3374
2	30	1	4,8643
2	31	1	6,3244
2	31	1	7,1351
2	31	1	6,3471
2	31	1	6,7958
2	31	1	8,8147
2	31	1	2,9128
2	31	1	6,6232
2	31	1	6,0961
2	31	1	9,7007
2	31	1	7,169
2	32	1	8,8919
2	32	1	11,3103
2	32	1	9,0523
2	32	1	8,127
2	32	1	9,8792
2	32	2	6,9721
2	32	3	6,5376
2	32	3	6,6749
2	32	3	7,6077
2	32	3	9,151
2	32	3	7,3776
2	33	3	8,2706
2	33	3	9,5223
2	33	3	8,5116
2	33	3	7,8475
2	33	3	9,8445
2	33	3	7,826
2	33	3	8,0405
2	33	3	10,2604
2	33	3	6,2018
2	33	3	11,6137
2	33	3	8,7298
2	34	3	7,1679
2	34	3	11,2581
2	34	3	11,9064
2	34	3	9,3729
2	34	3	11,8846
2	34	3	8,8415
2	34	3	9,0984
2	34	3	11,2664
2	34	3	7,352
2	34	3	7,9012
2	34	4	8,5351
2	34	4	6,8048
2	34	4	10,3552
2	34	4	7,6391
2	34	5	8,4151
2	34	5	7,7016
2	34	5	7,9754
2	34	5	9,9213
2	34	5	8,9085
2	34	5	7,65
2	34	5	6,5636
2	34	5	8,8607
2	34	6	4,3973
2	34	6	6,3
2	34	6	6,455
2	34	6	7,4489
2	34	6	5,1673
2	34	6	7,6855
2	35	6	9,0276
2	35	6	10,3412
2	35	6	9,1623
2	35	6	8,9942
2	35	6	11,6153
2	35	6	9,0337
2	35	6	6,3246
2	35	6	9,3319
2	35	6	5,5716
2	35	6	6,7895
2	35	6	6,5658
2	35	6	6,647
2	35	6	8,2095
2	35	6	6,0177
2	35	6	8,2818
2	35	6	6,3868
2	35	6	11,6843
2	35	6	10,0515
2	35	6	8,7147
2	35	6	9,1191
2	35	7	7,4201
2	35	7	8,8372
2	35	7	5,3807
2	35	7	6,3852
2	35	7	6,9092
2	35	7	8,0865
2	35	7	5,538
2	35	7	6,9944
2	36	7	8,4091
2	36	7	8,756
2	36	7	9,7687
2	36	7	9,8364
2	36	7	10,6523
2	36	7	6,7084
2	36	7	9,5017
2	36	7	8,4768
2	36	7	8,4255
2	36	7	8,2913
2	37	7	8,8534
2	37	7	9,9293
2	37	7	10,2508
2	37	7	8,5262
2	37	7	11,031
2	37	7	7,0659
2	37	7	10,4599
2	37	7	9,9594
2	37	8	11,1598
2	37	8	9,21
2	38	8	8,2562
2	38	8	10,1837
2	38	8	10,361
2	38	8	7,8037
2	38	8	10,3512
2	38	8	7,0667
2	38	8	6,6895
2	38	8	6,5774
2	38	8	9,1295
2	38	8	9,2193
2	39	8	7,5732
2	39	8	8,2484
2	39	8	8,6017
2	39	8	9,3815
2	39	8	9,6655
2	39	8	6,9983
2	39	8	7,5022
2	39	8	8,2584
2	39	8	11,8819
2	39	8	10,7624
2	40	8	10,0791
2	40	8	10,1741
2	40	8	9,2477
2	40	8	8,9115
2	40	9	10,3294
2	40	9	8,481
2	40	9	6,9212
2	40	9	7,6126
2	40	9	7,4038
2	40	9	8,3189
2	41	9	8,7609
2	41	9	11,3071
2	41	9	10,5944
2	41	9	9,602
2	41	9	10,8214
2	41	9	9,7195
2	41	9	6,7914
2	41	9	9,7176
2	41	9	10,7376
2	41	9	8,6
2	42	9	10,3568
2	42	9	9,9938
2	42	9	7,2428
2	42	9	10,0948
2	42	9	9,5725
2	42	9	10,4266
2	42	9	5,9329
2	42	9	9,366
2	42	9	9,866
2	42	9	9,3361
2	43	10	9,4013
2	43	10	5,4696
2	43	10	7,249
2	43	10	6,7572
2	43	10	5,3249
2	43	10	8,6714
2	43	10	8,5205
2	43	10	8,2527
2	43	10	6,3665
2	43	10	7,8265
2	44	10	3,3005
2	44	10	3,9049
2	44	10	6,6843
2	44	10	5,2616
2	44	10	6,4293
2	44	10	6,6289
2	44	10	4,5225
2	44	10	4,1583
2	44	10	5,4928
2	44	10	4,2406
2	44	10	4,0158
2	45	10	7,7069
2	45	10	7,9172
2	45	10	7,9286
2	45	10	6,0733
2	45	10	7,7013
2	45	11	6,4327
2	45	11	4,539
2	45	11	4,735
2	45	11	6,7954
2	45	11	8,7101
2	46	11	6,549
2	46	11	7,3177
2	46	11	8,4751
2	46	11	5,3376
2	46	11	7,9331
2	46	11	5,4255
2	46	11	6,0469
2	46	11	6,1459
2	46	11	6,0002
2	46	11	7,6748
2	47	11	8,5717
2	47	11	7,1195
2	47	11	8,2208
2	47	11	9,257
2	47	11	8,7072
2	47	11	7,601
2	47	11	6,9689
2	47	11	6,3256
2	47	11	7,4544
2	47	11	6,9062
2	48	11	8,6047
2	48	12	9,8712
2	48	12	9,4483
2	48	12	9,8684
2	48	12	8,6262
2	48	12	8,6731
2	48	13	7,5095
2	48	13	3,8227
2	48	13	8,8909
2	48	14	6,5722
2	49	14	8,959
2	49	14	8,9466
2	49	15	7,1127
2	49	15	7,8954
2	49	15	8,8968
2	49	16	10,0741
2	49	16	6,6407
2	49	16	7,1988
2	49	17	4,7099
2	49	17	8,2335
2	49	17	8,6696
2	50	18	9,5018
2	50	18	9,3255
2	50	18	7,7771
2	50	19	10,5947
2	50	19	9,2109
2	50	19	7,9423
2	50	20	7,56
2	50	20	7,4686
2	50	20	5,9847
2	50	21	8,5393
2	50	21	8,1298
2	50	21	7,8626
2	50	22	8,176
2	50	22	10,4241
2	50	22	8,43
2	50	23	8,0102
2	50	23	5,814
2	50	23	7,4518
2	51	24	7,8152
2	51	24	11,6513
2	51	24	10,9253
2	51	25	8,5812
2	51	25	10,4026
2	51	25	9,0411
2	51	26	11,4611
2	51	26	7,6444
2	51	26	7,202
2	51	27	6,8741
2	51	27	9,7342
2	51	27	8,4559
2	52	28	8,0013
2	52	28	10,9457
2	52	28	10,8007
2	52	29	10,2221
2	52	29	7,0853
2	52	29	10,3163
2	52	30	9,023
2	52	30	7,5655
2	52	31	9,3658
2	52	31	6,8841
2	52	31	5,699
2	52	32	9,8362
2	53	32	7,3789
2	53	33	11,3261
2	53	33	8,8007
2	53	34	9,4223
2	53	34	8,6947
2	53	34	11,1644
2	53	35	8,8259
2	53	35	7,1214
2	53	35	6,8732
2	53	36	8,5103
2	53	36	7,8436
2	53	36	8,6892
2	53	37	5,6582
2	53	37	7,2621
2	53	38	8,3718
2	53	38	7,5898
2	53	38	9,2406
2	53	38	7,3387
2	53	38	7,0228
2	53	38	7,6135
2	53	38	6,3968
2	53	38	7,7826
2	53	38	8,0936
2	53	38	4,9973
2	53	38	7,6324
2	53	38	6,8976
2	53	38	7,2569
2	53	38	5,9659
2	53	38	8,2028
2	53	38	10,0517
2	53	38	5,6594
2	54	38	7,3302
2	54	38	7,25
2	54	38	8,2868
2	54	38	8,7519
2	54	38	7,5642
2	54	38	10,7915
2	54	38	10,053
2	54	38	7,3541
2	54	38	6,7028
2	54	39	8,4606
2	54	39	7,9959
2	54	39	6,5094
2	54	39	6,9174
2	54	39	9,4723
2	54	39	6,6956
2	54	39	7,2684
2	54	39	8,5562
2	54	39	6,5381
2	54	39	7,8234
2	54	39	9,9245
2	54	39	7,2109
2	54	39	7,8083
2	54	39	7,2685
2	54	39	6,86
2	54	39	9,2342
2	54	39	8,9687
2	54	39	9,1828
2	54	39	8,847
2	54	39	11,2656
2	54	39	9,0323
2	54	39	6,4788
2	55	39	7,3563
2	55	39	9,2497
2	55	39	8,5419
2	55	39	10,2749
2	55	40	8,1199
2	55	40	10,9843
2	55	41	9,439
2	55	41	7,2659
2	55	42	6,7879
2	55	42	8,4978
2	55	42	7,9215
2	55	43	7,6117
2	55	43	6,3082
2	55	43	8,9446
2	55	44	7,5336
2	55	44	7,4283
2	55	45	8,9233
2	55	45	6,9372
2	55	46	6,8748
2	55	46	8,7534
2	55	47	6,7992
2	55	47	5,9038
2	55	48	7,6938
2	55	48	5,9363
2	55	48	8,4188
2	55	49	9,4739
2	55	49	8,2363
2	55	49	8,1022
2	55	50	5,1216
2	55	50	9,1251
2	55	50	6,073
3	56	1	4,3393
3	56	1	7,1022
3	56	1	8,3547
3	56	1	7,9707
3	56	1	8,3854
3	56	1	6,2649
3	56	1	5,8354
3	56	1	9,6244
3	56	1	7,3584
3	56	1	6,4072
3	57	1	4,7306
3	57	1	6,8244
3	57	1	11,1116
3	57	1	6,8218
3	57	1	6,3572
3	57	1	8,6691
3	57	1	5,2778
3	57	1	7,8572
3	57	1	5,934
3	57	1	8,4708
3	58	1	6,5263
3	58	1	6,2155
3	58	1	6,9629
3	58	1	8,559
3	58	1	6,3088
3	58	1	6,8401
3	58	1	5,233
3	58	1	4,8774
3	58	1	4,3592
3	58	2	7,4155
3	58	2	4,4668
3	59	3	5,1066
3	59	3	6,102
3	59	3	5,2064
3	59	3	5,478
3	59	3	7,7397
3	59	3	5,6635
3	59	3	3,508
3	59	3	5,7405
3	59	3	6,065
3	59	3	6,5262
3	59	3	4,829
3	60	3	3,5102
3	60	3	6,1039
3	60	3	6,4767
3	60	3	8,3496
3	60	3	7,0716
3	60	3	5,1472
3	60	3	3,5134
3	60	3	6,3485
3	60	3	4,3561
3	60	3	4,7469
3	60	3	4,4247
3	60	3	3,6661
3	60	3	4,4739
3	60	3	5,3827
3	60	3	4,3709
3	60	3	5,0775
3	60	3	6,573
3	60	3	4,7831
3	60	4	3,9636
3	60	4	5,2979
3	60	4	3,1758
3	60	4	6,261
3	60	4	5,6633
3	60	5	5,3844
3	60	5	7,3645
3	60	5	6,2713
3	60	5	4,5257
3	60	5	6,9431
3	61	5	4,8943
3	61	5	7,3908
3	61	5	6,8208
3	61	6	9,0297
3	61	6	6,3146
3	61	6	6,7716
3	61	6	4,5688
3	61	6	8,2138
3	61	6	4,361
3	61	6	5,3544
3	61	6	3,9427
3	61	6	4,2658
3	61	6	4,7854
3	61	6	4,4852
3	61	6	4,6942
3	61	6	5,5301
3	61	6	7,0404
3	61	6	6,5801
3	61	6	4,1765
3	61	6	6,4446
3	61	6	4,5402
3	61	6	5,1204
3	61	6	5,1926
3	61	6	3,9427
3	61	6	6,0965
3	61	6	6,553
3	61	6	3,94
3	61	6	5,953
3	62	6	5,0092
3	62	6	5,7458
3	62	6	6,2792
3	62	6	5,5354
3	62	7	8,0596
3	62	7	5,4682
3	62	7	4,5182
3	62	7	4,0563
3	62	7	6,472
3	62	7	2,82
3	63	7	6,6166
3	63	7	5,0906
3	63	7	5,6128
3	63	7	5,783
3	63	7	5,0868
3	63	7	3,962
3	63	7	3,3861
3	63	7	6,1352
3	63	7	7,1022
3	63	7	3,8897
3	64	7	4,9376
3	64	7	3,9619
3	64	7	6,8305
3	64	7	6,9757
3	64	7	7,1709
3	64	7	5,2768
3	64	7	3,6941
3	64	7	3,5862
3	64	7	6,0012
3	64	7	1,9887
3	65	7	6,2156
3	65	7	3,6674
3	65	7	5,22
3	65	8	7,3344
3	65	8	4,8949
3	65	8	5,1506
3	65	8	3,1624
3	65	8	4,6247
3	65	8	7,0437
3	65	8	2,1082
3	66	8	2,4617
3	66	8	2,5519
3	66	8	4,9987
3	66	8	6,3106
3	66	8	6,3459
3	66	8	3,8909
3	66	8	3,5478
3	66	8	4,0273
3	66	8	6,5419
3	66	8	2,5322
3	67	8	5,8177
3	67	8	7,7522
3	67	8	5,3854
3	67	8	7,8425
3	67	8	6,9957
3	67	8	5,2972
3	67	8	4,6565
3	67	8	5,406
3	67	8	9,1186
3	67	8	6,8854
3	68	8	10,4545
3	68	8	4,3013
3	68	9	7,1665
3	68	9	2,2973
3	68	9	7,22
3	68	9	12,5904
3	68	9	6,9009
3	68	9	5,8706
3	68	9	9,6324
3	68	9	10,4818
3	69	9	7,8601
3	69	9	3,4462
3	69	9	7,4998
3	69	9	5,7747
3	69	9	6,9684
3	69	9	8,4736
3	69	9	5,986
3	69	9	7,4851
3	69	9	7,3669
3	69	9	7,5275
3	70	9	4,7017
3	70	9	5,0433
3	70	9	5,0874
3	70	9	6,6875
3	70	9	9,2098
3	70	9	7,2013
3	70	9	8,2299
3	70	9	5,4925
3	70	9	5,5792
3	70	9	6,8957
3	70	9	7,4691
3	71	10	4,6525
3	71	10	4,258
3	71	10	8,5972
3	71	10	6,9419
3	71	10	5,8554
3	71	10	7,8264
3	71	10	4,0584
3	71	10	6,1914
3	71	10	6,4765
3	71	10	8,7968
3	72	10	2,5374
3	72	10	4,3845
3	72	10	6,7081
3	72	10	7,1808
3	72	10	6,9844
3	72	10	7,4932
3	72	10	6,9067
3	72	10	6,1828
3	72	10	5,7167
3	72	10	4,858
3	73	10	3,8767
3	73	10	5,7245
3	73	10	6,9862
3	73	10	6,6927
3	73	10	5,4504
3	73	10	7,0495
3	73	10	3,959
3	73	10	6,8205
3	73	10	5,0886
3	73	11	5,7403
3	74	11	1,8801
3	74	11	5,8295
3	74	11	5,6883
3	74	11	5,898
3	74	11	4,6399
3	74	11	5,3948
3	74	11	4,4419
3	74	11	1,5844
3	74	11	6,3732
3	74	11	4,5854
3	75	11	5,4144
3	75	11	5,2449
3	75	11	4,266
3	75	11	7,2019
3	75	11	7,3597
3	75	11	6,3054
3	75	11	6,1073
3	75	11	3,5832
3	75	11	5,9178
3	75	11	4,6536
3	75	11	2,6021
3	76	11	3,9551
3	76	11	4,6355
3	76	11	4,268
3	76	11	4,9649
3	76	11	8,1843
3	76	11	7,3953
3	76	11	5,7786
3	76	12	4,2943
3	76	12	3,0993
3	76	12	3,3133
3	76	12	3,6801
3	76	12	3,2771
3	76	13	5,2523
3	76	13	4,5675
3	76	13	2,4771
3	76	14	2,5644
3	76	14	3,5743
3	76	14	2,9374
3	77	15	1,3968
3	77	15	2,4811
3	77	15	3,9258
3	77	16	4,733
3	77	16	7,7634
3	77	16	5,2545
3	77	17	5,054
3	77	17	3,6075
3	77	17	1,4312
3	77	18	3,2291
3	77	18	2,9236
3	78	18	2,3948
3	78	19	1,4723
3	78	19	1,8347
3	78	19	4,8641
3	78	20	6,7754
3	78	20	4,9826
3	78	20	3,1358
3	78	21	5,2279
3	78	21	2,2079
3	78	21	3,5251
3	78	22	1,7539
3	79	22	6,4446
3	79	22	3,5005
3	79	23	5,1142
3	79	23	3,343
3	79	23	4,2066
3	79	24	6,1464
3	79	24	5,8812
3	79	24	3,8579
3	79	25	3,8938
3	79	25	4,0573
3	79	25	6,1054
3	79	26	2,3731
3	80	26	7,5739
3	80	26	5,5503
3	80	27	4,9963
3	80	27	6,9339
3	80	27	2,3487
3	80	28	4,0778
3	80	28	6,8066
3	80	28	5,9162
3	80	29	5,41
3	80	29	3,6686
3	80	29	4,4817
3	80	30	7,6087
3	80	30	4,7822
3	80	31	4,772
3	80	31	7,4934
3	80	31	6,4801
3	80	32	4,2064
3	80	32	5,0663
3	80	33	6,0813
3	80	33	5,6496
3	80	34	6,5027
3	80	34	5,136
3	80	34	6,3445
3	80	35	5,7918
3	80	35	4,9978
3	80	35	5,2546
3	80	36	4,5326
3	80	36	5,1289
3	80	36	6,2821
3	80	37	6,9461
3	80	37	5,4627
3	81	38	5,4191
3	81	38	6,4674
3	81	38	3,8199
3	81	38	5,3986
3	81	38	3,1331
3	81	38	4,3597
3	81	38	5,0678
3	81	38	3,3526
3	81	38	4,8138
3	81	38	3,2619
3	81	38	4,4421
3	81	38	5,7923
3	81	38	6,6959
3	81	38	4,3379
3	81	38	7,8314
3	81	38	4,9518
3	81	38	3,7877
3	81	38	4,5463
3	81	38	5,2598
3	81	38	6,4391
3	81	38	4,1508
3	81	38	2,4517
3	81	38	4,1328
3	81	38	3,465
3	81	38	2,8703
3	81	38	3,8848
3	81	38	4,0675
3	81	38	4,301
3	81	38	4,1449
3	81	39	9,296
3	81	39	3,9042
3	82	39	6,4998
3	82	39	6,0077
3	82	39	4,4228
3	82	39	4,1751
3	82	39	2,742
3	82	39	4,218
3	82	39	5,9142
3	82	39	4,6422
3	82	39	5,1082
3	82	39	3,469
3	82	39	4,4621
3	82	39	6,7069
3	82	39	5,7156
3	82	39	3,9945
3	82	39	7,6615
3	82	39	5,7445
3	82	39	3,9984
3	82	39	4,8054
3	82	39	4,1137
3	82	39	6,0386
3	82	39	5,3452
3	82	39	3,7007
3	82	39	5,2518
3	82	39	4,6765
3	82	39	3,9602
3	82	39	5,775
3	82	39	4,2998
3	82	40	2,5968
3	82	40	4,4478
3	82	41	9,1485
3	82	41	4,6873
3	83	42	5,1925
3	83	42	9,3474
3	83	42	7,7991
3	83	43	6,0472
3	83	43	7,2587
3	83	43	11,6827
3	83	44	10,3486
3	83	44	5,1183
3	83	45	6,2301
3	83	45	7,776
3	83	46	8,553
3	84	46	4,8638
3	84	47	6,3424
3	84	47	6,4364
3	84	48	6,2042
3	84	48	8,1175
3	84	48	6,0636
3	84	49	6,5643
3	84	49	4,4953
3	84	49	5,0654
3	84	50	9,1686
3	84	50	5,6518
3	84	50	6,3326
4	85	1	5,9712
4	85	1	8,2108
4	85	1	8,9883
4	85	1	9,6666
4	85	1	8,1878
4	85	1	7,052
4	85	1	5,6951
4	85	1	10,9131
4	85	1	7,0099
4	85	1	6,1812
4	86	1	5,0636
4	86	1	7,4747
4	86	1	10,5854
4	86	1	7,875
4	86	1	7,5056
4	86	1	6,5902
4	86	1	8,6568
4	86	1	6,7817
4	86	1	8,9462
4	86	1	9,8311
4	87	1	6,8281
4	87	2	8,1568
4	87	3	9,5815
4	87	3	6,4947
4	87	3	7,6069
4	87	3	6,0856
4	87	3	3,9004
4	87	3	6,7963
4	87	3	6,1181
4	87	3	10,2386
4	87	3	6,7918
4	88	3	6,4575
4	88	3	6,961
4	88	3	9,5208
4	88	3	7,5088
4	88	3	8,4816
4	88	3	8,0393
4	88	3	5,759
4	88	3	8,1669
4	88	3	7,3075
4	88	3	9,1591
4	88	3	5,7447
4	89	4	5,4122
4	89	4	7,2162
4	89	5	9,3986
4	89	5	7,4771
4	89	5	10,1825
4	89	6	6,8857
4	89	6	4,1662
4	89	6	6,6684
4	89	6	6,3687
4	89	6	6,8586
4	89	6	8,8218
4	89	6	7,0731
4	89	6	6,7003
4	89	6	8,2225
4	89	6	5,4335
4	89	6	9,3943
4	89	6	6,7138
4	89	6	7,1849
4	89	6	6,5431
4	89	6	6,9805
4	89	6	6,6918
4	89	6	6,1953
4	89	6	6,9345
4	89	6	8,9273
4	89	6	6,0069
4	89	6	4,0151
4	89	7	6,6124
4	89	7	7,4533
4	90	7	5,6342
4	90	7	7,205
4	90	7	7,2461
4	90	7	5,5141
4	90	7	9,0709
4	90	7	6,183
4	90	7	5,0648
4	90	7	5,8226
4	90	7	6,9179
4	90	7	7,7489
4	90	7	5,7044
4	90	7	4,7503
4	90	7	7,5589
4	90	7	5,9413
4	90	7	6,0388
4	90	7	6,4335
4	90	7	8,8407
4	90	7	8,7527
4	90	7	6,9087
4	90	8	8,6215
4	90	8	5,5873
4	90	8	6,0057
4	90	8	6,2265
4	90	8	6,3085
4	90	8	7,6261
4	90	8	5,3002
4	90	8	7,2102
4	90	8	8,4145
4	91	8	6,6601
4	91	8	6,6996
4	91	8	6,2495
4	91	8	6,2263
4	91	8	5,2593
4	91	8	6,0454
4	91	8	7,3671
4	91	8	6,9226
4	91	8	4,405
4	91	8	7,195
4	92	8	5,695
4	92	9	7,0363
4	92	9	5,1141
4	92	9	4,6178
4	92	9	6,7351
4	92	9	5,2637
4	92	9	6,0202
4	92	9	6,0812
4	92	9	4,754
4	92	9	7,4102
4	93	9	5,3647
4	93	9	6,3357
4	93	9	7,4413
4	93	9	4,6171
4	93	9	7,4324
4	93	9	6,6637
4	93	9	3,0264
4	93	9	5,1056
4	93	9	6,453
4	93	9	7,4074
4	94	9	5,6677
4	94	9	4,9248
4	94	10	7,0615
4	94	10	4,7816
4	94	10	7,9512
4	94	10	6,8921
4	94	10	2,8504
4	94	10	6,9682
4	94	10	6,2883
4	94	10	9,7282
4	95	10	7,6086
4	95	10	7,3045
4	95	10	10,3795
4	95	10	12,115
4	95	10	9,0855
4	95	10	6,9405
4	95	10	10,0404
4	95	10	8,2974
4	95	10	9,1779
4	95	10	5,1498
4	96	10	5,3914
4	96	10	6,4162
4	96	11	6,9193
4	96	11	7,387
4	96	11	8,9247
4	96	11	8,5212
4	96	11	6,9413
4	96	11	7,8858
4	96	11	8,0002
4	96	11	4,7289
4	97	11	4,7892
4	97	11	7,3284
4	97	11	4,743
4	97	11	9,6686
4	97	11	4,0373
4	97	11	7,594
4	97	11	6,8248
4	97	11	6,9102
4	97	11	7,0086
4	97	11	5,2715
4	98	11	4,6876
4	98	11	5,1636
4	98	12	6,2897
4	98	12	6,5071
4	98	12	6,821
4	98	12	8,4546
4	98	12	6,0263
4	98	13	6,1235
4	98	13	6,1683
4	98	13	6,5406
4	99	14	6,1495
4	99	14	5,2947
4	99	14	8,4054
4	99	15	8,1124
4	99	15	5,7075
4	99	16	9,1968
4	99	16	7,0442
4	99	16	8,4856
4	99	17	3,9869
4	99	17	7,4373
4	99	18	5,8447
4	100	18	8,1599
4	100	19	6,6725
4	100	19	6,6914
4	100	20	6,8963
4	100	20	6,1884
4	100	20	5,3169
4	100	21	6,842
4	100	21	6,7947
4	100	22	6,0131
4	100	22	7,4712
4	101	23	4,7016
4	101	23	8,3302
4	101	24	5,6176
4	101	24	5,9306
4	101	25	9,6382
4	101	25	4,2002
4	101	26	6,9792
4	101	26	5,9319
4	101	26	5,9256
4	101	27	4,0577
4	102	27	4,7958
4	102	27	5,2228
4	102	28	3,6774
4	102	28	5,8666
4	102	28	4,4785
4	102	29	4,5184
4	102	29	5,8708
4	102	29	5,7634
4	102	30	3,6964
4	102	30	4,9947
4	103	31	7,3278
4	103	31	8,7853
4	103	32	8,039
4	103	32	6,9303
4	103	33	8,0514
4	103	33	7,5807
4	103	34	8,6465
4	103	34	8,3292
4	103	35	4,2732
4	103	35	7,5471
4	103	36	7,1169
4	103	36	7,708
4	103	37	4,7377
4	103	37	6,542
4	103	38	6,9362
4	103	38	8,4214
4	103	38	7,0744
4	103	38	6,7824
4	103	38	9,3898
4	103	38	7,7237
4	103	38	7,8869
4	103	38	8,1301
4	103	38	6,3149
4	103	38	6,6171
4	103	38	8,0425
4	103	38	6,2414
4	103	38	7,1579
4	103	38	7,5695
4	103	38	7,2535
4	103	38	2,5784
4	104	38	7,0257
4	104	38	7,9148
4	104	38	9,1887
4	104	38	7,628
4	104	38	6,9746
4	104	39	7,8635
4	104	39	7,3553
4	104	39	8,7134
4	104	39	6,3712
4	104	39	5,0313
4	104	39	7,7576
4	104	39	7,5098
4	104	39	6,6569
4	104	39	7,9886
4	104	39	7,6115
4	104	39	6,2509
4	104	39	6,7295
4	104	39	6,0783
4	104	39	8,8787
4	104	39	7,064
4	104	39	7,3807
4	104	39	8,4143
4	104	39	8,9933
4	104	39	4,7788
4	105	39	5,6454
4	105	39	8,1807
4	105	40	8,2327
4	105	40	7,0584
4	105	41	7,3021
4	105	41	6,7596
4	105	42	7,3797
4	105	42	6,6094
4	105	43	3,7984
4	105	43	5,9577
4	105	44	6,3208
4	105	44	7,3783
4	105	45	6,2304
4	105	45	7,083
4	105	46	6,5233
4	105	46	7,1312
4	105	47	6,4266
4	105	47	6,2751
4	105	48	5,3836
4	105	48	7,3518
4	105	49	8,2128
4	105	49	7,8354
4	105	50	8,6717
4	105	50	7,779
5	106	1	10,0211
5	106	1	11,6321
5	106	1	13,0646
5	106	1	10,582
5	106	1	10,6266
5	106	1	9,3771
5	106	1	10,903
5	106	1	8,1713
5	106	1	10,2605
5	106	1	11,7569
5	107	1	11,5513
5	107	1	10,5004
5	107	1	12,4758
5	107	1	10,3531
5	107	1	9,8962
5	107	1	7,9987
5	107	1	12,2477
5	107	1	9,9046
5	107	1	11,577
5	107	1	10,8548
5	108	1	8,9778
5	108	1	13,9851
5	108	1	10,3558
5	108	1	10,1808
5	108	1	9,3853
5	108	2	9,0269
5	108	3	9,3205
5	108	3	8,8782
5	108	3	11,151
5	108	3	11,8277
5	108	3	11,7221
5	109	3	9,1889
5	109	3	12,2665
5	109	3	12,4367
5	109	3	12,0617
5	109	3	10,7189
5	109	3	10,3394
5	109	3	11,0494
5	109	3	9,142
5	109	3	10,7513
5	109	3	13,3482
5	109	3	13,2432
5	110	3	9,6629
5	110	3	12,4776
5	110	3	11,6004
5	110	3	13,5068
5	110	3	10,5646
5	110	3	9,0221
5	110	3	11,1069
5	110	3	9,1513
5	110	3	7,8184
5	110	4	10,6398
5	110	4	8,1057
5	110	4	8,0684
5	110	4	9,2807
5	110	5	8,286
5	110	5	7,4986
5	110	5	7,3964
5	110	5	11,703
5	110	5	10,9501
5	110	5	12,7758
5	110	6	9,8817
5	110	6	8,92
5	110	6	12,1292
5	110	6	11,2384
5	110	6	11,5869
5	110	6	8,7961
5	110	6	10,8227
5	110	6	10,3015
5	110	6	10,428
5	111	6	10,7477
5	111	6	12,8516
5	111	6	10,8957
5	111	6	12,0862
5	111	6	9,5558
5	111	6	9,0098
5	111	6	12,6511
5	111	6	9,2939
5	111	6	8,797
5	111	6	10,3754
5	111	6	10,6123
5	111	6	8,6715
5	111	6	10,5218
5	111	6	8,628
5	111	6	7,6939
5	111	6	9,5028
5	111	7	12,3512
5	111	7	12,9627
5	111	7	14,2212
5	111	7	9,1886
5	111	7	10,0597
5	111	7	12,725
5	111	7	9,8544
5	111	7	10,9542
5	111	7	10,0808
5	111	7	12,3812
5	111	7	9,8797
5	111	7	11,85
5	112	7	13,2419
5	112	7	12,391
5	112	7	12,3128
5	112	7	11,5536
5	112	7	11,7798
5	112	7	11,1473
5	112	7	9,9596
5	112	7	10,5289
5	112	7	12,6378
5	112	7	12,3735
5	113	7	13,3934
5	113	7	11,2362
5	113	7	13,3948
5	113	8	11,413
5	113	8	10,7956
5	113	8	9,8694
5	113	8	9,4366
5	113	8	11,1699
5	113	8	13,7086
5	113	8	11,4593
5	114	8	10,5727
5	114	8	12,233
5	114	8	12,4904
5	114	8	11,4974
5	114	8	12,4693
5	114	8	9,0456
5	114	8	9,7625
5	114	8	9,261
5	114	8	9,9464
5	114	8	10,6183
5	115	8	12,7397
5	115	8	13,6025
5	115	8	12,8964
5	115	8	11,2657
5	115	8	11,8981
5	115	8	10,6223
5	115	8	10,3628
5	115	8	9,6119
5	115	9	9,7756
5	115	9	11,0015
5	116	9	9,2953
5	116	9	10,6893
5	116	9	12,6483
5	116	9	13,4401
5	116	9	11,859
5	116	9	8,357
5	116	9	9,9128
5	116	9	8,8915
5	116	9	0,0894
5	116	9	7,9087
5	117	9	7,6892
5	117	9	11,029
5	117	9	13,1167
5	117	9	10,9553
5	117	9	11,8211
5	117	9	6,9542
5	117	9	9,923
5	117	9	6,5277
5	117	9	12,5459
5	117	9	7,7298
5	118	9	7,357
5	118	9	6,2534
5	118	9	12,3787
5	118	10	15,4708
5	118	10	14,1583
5	118	10	11,3428
5	118	10	8,8968
5	118	10	14,3345
5	118	10	7,2429
5	118	10	10,3798
5	119	10	9,4965
5	119	10	12,5384
5	119	10	11,4612
5	119	10	10,3381
5	119	10	12,8215
5	119	10	11,4617
5	119	10	12,429
5	119	10	8,3286
5	119	10	14,9065
5	119	10	11,9635
5	120	10	9,4135
5	120	10	11,1732
5	120	10	11,6534
5	120	10	7,8611
5	120	10	10,8427
5	120	10	11,3764
5	120	10	10,2512
5	120	10	9,0173
5	120	11	10,5617
5	120	11	9,8802
5	120	11	13,6691
5	121	11	11,8973
5	121	11	12,1711
5	121	11	8,2296
5	121	11	9,4362
5	121	11	13,7626
5	121	11	11,1537
5	121	11	11,0121
5	121	11	8,7787
5	121	11	9,8535
5	121	11	11,9868
5	122	11	7,2646
5	122	11	13,913
5	122	11	8,4962
5	122	11	11,4518
5	122	11	14,7223
5	122	11	9,86
5	122	11	9,8752
5	122	11	11,3291
5	122	11	7,2163
5	122	11	11,8401
5	123	11	12,9998
5	123	11	12,9347
5	123	12	8,9135
5	123	12	10,5257
5	123	12	10,1461
5	123	12	11,1988
5	123	12	14,5086
5	123	13	9,7525
5	123	13	9,2907
5	123	13	7,4633
5	124	14	11,8945
5	124	14	9,2969
5	124	14	10,4039
5	124	15	10,2906
5	124	15	9,539
5	124	15	11,8153
5	124	16	8,5517
5	124	16	11,1236
5	124	16	0,1277
5	124	17	10,6723
5	125	17	12,2628
5	125	17	12,4663
5	125	18	11,617
5	125	18	11,8727
5	125	18	11,2463
5	125	19	13,66
5	125	19	12,7601
5	125	19	11,7753
5	125	20	5,1261
5	125	20	15,6428
5	125	20	9,2395
5	126	21	11,7266
5	126	21	14,3351
5	126	21	9,6113
5	126	22	10,7209
5	126	22	9,8659
5	126	22	13,4296
5	126	23	10,7846
5	126	23	12,9548
5	126	23	8,237
5	126	24	9,3824
5	126	24	8,2149
5	126	24	8,7367
5	126	25	14,0011
5	126	25	11,8799
5	126	25	15,4114
5	126	26	12,2571
5	126	26	9,3582
5	126	26	10,2889
5	127	27	13,3516
5	127	27	13,2923
5	127	27	7,5239
5	127	28	11,8385
5	127	28	10,4057
5	127	28	12,0417
5	127	29	10,4764
5	127	29	12,0899
5	127	29	9,8353
5	127	30	0,8174
5	127	30	14,2923
5	127	31	10,6672
5	128	31	10,6089
5	128	32	13,0383
5	128	32	9,3421
5	128	33	9,8528
5	128	33	12,282
5	128	34	11,2857
5	128	34	12,1575
5	128	34	10,9606
5	128	35	10,3161
5	128	35	9,4266
5	128	35	9,3977
5	128	36	11,5074
5	128	36	10,4142
5	128	36	9,3451
5	128	37	10,816
5	128	37	12,2573
5	128	38	8,7817
5	128	38	13,4357
5	128	38	8,9235
5	128	38	9,1081
5	128	38	9,7352
5	128	38	9,3793
5	128	38	12,5383
5	128	38	10,0266
5	128	38	10,8238
5	128	38	9,6958
5	128	38	9,9769
5	128	38	10,6947
5	128	38	10,617
5	128	38	12,1225
5	128	38	7,1209
5	129	38	11,3753
5	129	38	11,0535
5	129	38	9,5617
5	129	38	8,8154
5	129	38	10,1354
5	129	38	10,1821
5	129	38	10,515
5	129	38	10,6861
5	129	38	11,6646
5	129	38	9,9264
5	129	39	10,1886
5	129	39	9,9184
5	129	39	8,6901
5	129	39	9,1179
5	129	39	8,9876
5	129	39	10,3258
5	129	39	8,332
5	129	39	9,8998
5	129	39	8,8351
5	129	39	8,9816
5	129	39	10,0568
5	129	39	7,8877
5	129	39	11,9191
5	129	39	8,7498
5	129	39	9,3181
5	129	39	10,6241
5	129	39	10,7897
5	129	39	9,7985
5	129	39	10,7668
5	129	39	9,9782
5	129	39	6,5547
5	130	39	12,2052
5	130	39	10,2372
5	130	39	10,4427
5	130	39	8,0225
5	130	40	10,5825
5	130	40	10,9391
5	130	41	11,1015
5	130	41	10,436
5	130	42	10,6825
5	130	42	10,1701
5	130	42	9,5005
5	130	43	10,7364
5	130	43	8,7792
5	130	43	9,3645
5	130	44	10,3951
5	130	44	8,1207
5	130	45	8,7021
5	130	45	9,7481
5	130	46	9,0848
5	130	46	9,6292
5	130	47	9,8922
5	130	47	8,7185
5	130	48	10,7596
5	130	48	8,3643
5	130	48	9,5591
5	130	49	9,5529
5	130	49	9,4555
5	130	49	11,63
5	130	50	11,1108
5	130	50	9,6335
5	130	50	7,7402
6	131	1	14,2231
6	131	1	9,6457
6	131	1	11,143
6	131	1	11,4376
6	131	1	10,3998
6	131	1	8,4424
6	131	1	9,6084
6	131	1	10,5961
6	131	1	11,4679
6	131	1	9,2891
6	132	1	14,7047
6	132	1	10,2619
6	132	1	12,4531
6	132	1	11,7771
6	132	1	10,8434
6	132	1	8,2045
6	132	1	8,1585
6	132	1	10,6783
6	132	1	11,8443
6	132	1	8,3058
6	133	1	12,8628
6	133	1	12,2752
6	133	1	12,6419
6	133	1	13,1606
6	133	1	11,4462
6	133	1	11,2436
6	133	1	10,4488
6	133	1	13,3116
6	133	1	9,3491
6	133	2	9,324
6	133	2	9,2705
6	134	2	12,4841
6	134	2	11,1016
6	134	2	12,3855
6	134	2	14,4061
6	134	2	11,5502
6	134	2	12,0663
6	134	3	11,0503
6	134	3	11,157
6	134	3	11,1044
6	134	3	10,6083
6	134	3	8,2471
6	135	3	12,1473
6	135	3	13,5362
6	135	3	10,1844
6	135	3	11,1561
6	135	3	8,6784
6	135	3	11,0973
6	135	3	8,2372
6	135	3	7,4632
6	135	3	11,9735
6	135	3	9,5501
6	135	3	9,4313
6	135	3	10,2927
6	135	3	10,0668
6	135	3	6,4189
6	135	3	7,0193
6	135	3	7,7639
6	135	3	9,3243
6	135	3	11,0076
6	135	3	9,9312
6	135	3	10,2684
6	135	3	9,3757
6	135	3	9,948
6	135	3	11,2598
6	135	3	7,5473
6	135	4	10,7259
6	135	4	10,1909
6	135	4	9,9839
6	135	4	9,5253
6	136	4	13,4513
6	136	4	14,353
6	136	4	9,7274
6	136	5	12,3548
6	136	5	8,722
6	136	5	10,0992
6	136	5	9,5393
6	136	5	8,4778
6	136	5	11,7905
6	136	5	9,2208
6	136	5	9,9576
6	136	5	10,5686
6	136	5	9,9828
6	136	5	7,244
6	136	5	7,5438
6	136	5	7,2989
6	136	6	8,4768
6	136	6	10,9334
6	136	6	10,6035
6	136	6	10,6916
6	136	6	9,5166
6	136	6	9,6382
6	136	6	12,3668
6	136	6	9,4195
6	136	6	9,4975
6	136	6	11,6175
6	136	6	10,1099
6	136	6	10,9371
6	137	6	13,7094
6	137	6	12,9439
6	137	6	12,9421
6	137	6	11,3297
6	137	6	10,2371
6	137	6	11,8978
6	137	6	9,689
6	137	6	8,739
6	137	6	10,2561
6	137	6	9,6675
6	138	6	14,6776
6	138	6	12,6744
6	138	6	14,1487
6	138	6	12,3875
6	138	6	10,1047
6	138	6	12,5643
6	138	7	10,7455
6	138	7	10,26
6	138	7	10,6125
6	138	7	9,248
6	139	7	12,9722
6	139	7	10,963
6	139	7	11,9665
6	139	7	12,4486
6	139	7	12,2831
6	139	7	11,5626
6	139	7	10,7266
6	139	7	9,98
6	139	7	11,2535
6	139	7	10,1832
6	140	7	13,1813
6	140	7	11,4443
6	140	7	12,7423
6	140	7	13,0444
6	140	7	13,0097
6	140	7	11,8565
6	140	7	11,6772
6	140	7	11,665
6	140	7	12,5786
6	140	7	9,7172
6	141	7	13,0001
6	141	7	13,7176
6	141	7	8,1996
6	141	7	12,2874
6	141	8	8,833
6	141	8	10,6944
6	141	8	9,7897
6	141	8	10,6384
6	141	8	10,3514
6	141	8	10,423
6	142	8	11,6025
[truncated: 1,893 more rows]
